# Supplementary material for: Variation in Soil Microbial Communities Along an Elevational Gradient in Alpine Meadows of the Qilian Mountains, China
Source: Front Microbiol. 2021 Jun 25;12:684386. doi: 10.3389/fmicb.2021.684386 (PMC8270674; doi:10.3389/fmicb.2021.684386)
Supplement: Supplementary file 2 [file Table_1.xlsx]

## Sheet: Sheet1
Phylum	SHX_007	SHX_008	SHX_009	SHX_010	SHX_011	SHX_012	SHX_013	SHX_014	SHX_015	SHX_016	SHX_017	SHX_018	SHX_019	SHX_020	TOTAL
Actinobacteria	16796	10879	6987	6854	6222	9658	11726	7049	5368	9867	7790	3905	14276	9220	126597
Proteobacteria	4681	8505	6456	7192	7437	6949	7682	7462	9350	7587	6454	11492	2894	10221	104362
Acidobacteria	821	724	7858	6712	7224	4014	2379	7855	8090	4044	8562	8607	4042	2986	73918
Chloroflexi	5641	3660	3849	3760	2805	3719	2676	2800	2608	2245	2434	2071	4459	2323	45050
Gemmatimonadetes	874	2445	2565	2779	2145	1687	2484	1474	946	3612	1752	812	1790	2817	28182
Bacteroidetes	440	2610	1200	969	1813	2008	2110	898	1448	1109	1029	1730	508	1428	19300
Verrucomicrobia	55	158	388	918	999	345	310	944	969	165	818	759	508	130	7466
Rokubacteria	28	1	276	329	771	71	54	988	548	992	746	294	24	592	5714
Patescibacteria	320	253	299	427	485	500	250	267	432	140	217	372	142	235	4339
Planctomycetes	71	197	202	430	223	302	281	338	406	284	406	257	201	205	3803
Cyanobacteria	39	77	43	10	50	810	106	30	12	4	14	5	875	6	2081
Firmicutes	315	487	38	41	19	140	170	94	20	34	31	74	194	185	1842
Nitrospirae	38	64	121	61	105	50	61	136	169	282	152	110	56	132	1537
Armatimonadetes	176	99	88	31	53	147	84	26	26	56	55	16	285	18	1160
unclassifiedknorankdBacteria	131	70	112	37	64	122	62	49	44	54	70	38	236	27	1116
Entotheonellaeota	90	5	24	32	64	37	126	33	55	72	43	16	46	89	732
Deinococcus-Thermus	35	366	7	2	3	19	51	4	3	3	2	0	31	0	526
Latescibacteria	0	0	42	10	57	4	0	128	75	31	25	51	0	6	429
WS2	2	4	59	28	40	9	8	9	27	19	20	17	11	18	271
Elusimicrobia	21	1	1	23	36	14	8	16	27	20	18	7	16	5	213
Fibrobacteres	29	18	11	3	10	14	13	1	2	11	4	0	19	4	139
BRC1	13	31	9	11	5	17	7	4	7	2	3	13	11	5	138
FBP	12	5	10	2	14	14	11	6	0	2	8	1	37	0	122
WPS-2	30	0	12	5	17	17	5	7	2	2	4	4	4	7	116
Dependentiae	4	4	4	1	0	1	0	5	4	19	2	8	2	8	62
GAL15	0	1	5	2	6	0	0	11	5	10	5	7	0	2	54
Chlamydiae	0	2	3	1	0	0	0	14	20	0	4	3	1	2	50
Omnitrophicaeota	9	0	0	0	1	0	0	6	4	2	1	1	0	0	24
Hydrogenedentes	0	3	0	0	2	0	7	2	1	0	2	0	0	0	17
Dadabacteria	0	1	0	0	0	0	0	15	0	0	0	0	0	0	16
Fusobacteria	0	1	0	0	0	0	0	0	0	3	0	1	0	0	5
Kiritimatiellaeota	0	0	0	1	1	0	0	0	1	0	0	0	2	0	5
Spirochaetes	0	0	0	0	0	2	0	0	0	0	0	0	1	0	3
Synergistetes	0	0	0	0	0	0	0	0	2	0	0	0	0	0	2
Tenericutes	0	0	2	0	0	0	0	0	0	0	0	0	0	0	2
Atribacteria	0	0	0	0	0	1	0	0	0	0	0	0	0	0	1
