# Supplementary material for: Variation in Soil Microbial Communities Along an Elevational Gradient in Alpine Meadows of the Qilian Mountains, China
Source: Front Microbiol. 2021 Jun 25;12:684386. doi: 10.3389/fmicb.2021.684386 (PMC8270674; doi:10.3389/fmicb.2021.684386)
Supplement: Supplementary file 4 [file Table_3.xlsx]

## Sheet: Sheet1
Kingdom	Phylum	SHX_007	SHX_008	SHX_009	SHX_010	SHX_011	SHX_012	SHX_013	SHX_014	SHX_015	SHX_016	SHX_017	SHX_018	SHX_019	SHX_020	Total reads
Alveolata	Ciliophora	196	38	1087	2019	1907	1391	799	183	633	498	338	438	278	811	10616
	unclassified_k__Alveolata	0	0	0	0	0	3	0	0	2	3	0	0	0	0	8
Amoebozoa	Discosea	0	0	0	0	0	0	0	25	0	16	0	0	0	0	41
	Gracilipodida	0	0	0	0	13	7	4	3	1	0	15	32	3	28	106
	norank_k__Amoebozoa	0	0	100	87	63	23	0	41	90	344	76	264	58	140	1286
	Protosteliida	0	5	2	0	0	0	0	0	0	0	0	42	0	0	49
	Schizoplasmodiida	218	0	1	0	0	0	2	0	10	0	0	58	0	84	373
	Tubulinea	0	0	22	62	0	0	15	0	22	20	41	0	15	0	197
	unclassified_k__Amoebozoa	0	0	15	26	0	1	14	4	42	28	14	1	0	9	154
Chloroplastida	norank_k__Chloroplastida	0	0	0	0	3	0	0	0	0	0	0	0	0	0	3
	Phragmoplastophyta	0	0	20	0	1	186	50	0	0	0	0	0	0	0	257
Cryptophyceae	Cryptomonadales	0	0	0	0	0	0	0	0	0	0	0	160	0	0	160
	norank_k__Cryptophyceae	0	0	6	0	2	0	0	0	12	0	0	0	26	19	65
Fungi	Ascomycota	34062	15806	27950	36510	31448	32053	30846	33150	24937	24648	34818	32133	31904	33270	423535
	Basidiomycota	6942	26206	5519	671	1950	5389	4425	6026	5964	8393	3716	5362	4053	4777	89393
	Blastocladiomycota	0	0	34	20	14	67	27	42	17	2	3	0	2	6	234
	Chytridiomycota	0	0	116	9	345	35	133	15	87	48	106	101	349	117	1461
	Cryptomycota	0	0	18	0	0	0	0	1	1	4	0	16	0	34	74
	Entorrhizomycota	0	0	0	0	0	0	0	0	0	0	0	0	0	46	46
	LKM15	0	0	0	0	0	0	0	6	27	0	0	26	0	15	74
	Mucoromycota	2	1	4105	1669	2835	1131	2727	1775	6953	5576	1729	1438	3469	1088	34498
	unclassified_k__Fungi	879	152	1212	359	1952	1386	2609	727	2550	1394	651	591	1573	1163	17198
	Zoopagomycota	0	0	680	233	0	157	9	72	146	352	556	1153	150	160	3668
Haptophyta	norank_k__Haptophyta	0	0	0	0	0	0	0	0	0	0	0	0	0	7	7
Metazoa_Animalia	Arthropoda	0	0	0	0	0	0	0	0	0	10	0	0	0	0	10
	Nematoda	0	18	189	1	0	0	0	12	68	113	0	136	75	3	615
norank	Choanoflagellida	0	2	297	202	428	205	277	75	209	181	91	0	108	31	2106
	Ichthyosporea	0	30	0	0	0	6	4	0	0	0	0	0	94	5	139
	norank_d__Eukaryota	0	0	0	0	1161	4	17	1	24	0	0	0	7	65	1279
	unclassified_k__norank	0	0	137	43	3	4	2	0	27	100	35	162	11	14	538
Rhizaria	Cercozoa	0	0	21	0	10	6	1	0	50	11	0	0	0	205	304
Stramenopiles	Bicosoecida	0	0	0	0	0	2	0	0	0	0	4	9	0	0	15
	Labyrinthulomycetes	0	0	39	0	0	0	4	0	0	0	0	0	0	0	43
	Ochrophyta	0	0	3	0	65	16	28	13	13	0	9	0	17	0	164
	Peronosporomycetes	0	0	0	0	0	0	0	0	11	0	0	0	0	0	11
unclassified_d__Eukaryota	unclassified_d__Eukaryota	0	41	726	388	99	227	306	128	403	558	97	177	107	202	3459
