# Supplementary material for: Variation in Soil Microbial Communities Along an Elevational Gradient in Alpine Meadows of the Qilian Mountains, China
Source: Front Microbiol. 2021 Jun 25;12:684386. doi: 10.3389/fmicb.2021.684386 (PMC8270674; doi:10.3389/fmicb.2021.684386)
Supplement: Supplementary file 5 [file Table_4.xlsx]

## Sheet: envfit
Bacteria						Archaea						Eukaryota
	RDA1	RDA2	r2	p_values			RDA1	RDA2	r2	p_values			RDA1	RDA2	r2	p_values
Longitude	0.3405	0.9403	0.671	0.004		Longitude	0.8626	0.5058	0.3	0.142		Longitude	0.2371	-0.9715	0.2393	0.214
Altitude	0.8918	-0.4523	0.41	0.06		Altitude	0.7902	-0.6128	0.4503	0.046		Altitude	0.9951	0.0989	0.5914	0.01
MAT	-0.8782	0.4783	0.2245	0.237		MAT	0.2014	0.9795	0.4546	0.041		MAT	-0.9918	-0.1275	0.1403	0.319
pH	0.5234	-0.8521	0.3868	0.064		pH	-0.0213	-0.9998	0.3546	0.084		pH	0.6147	0.7888	0.1001	0.597
TC	0.9413	0.3375	0.0253	0.874		TC	0.9374	0.3482	0.0775	0.636		TC	0.4223	-0.9065	0.1949	0.299
CN	-0.9984	0.0565	0.3834	0.059		CN	-0.7897	0.6135	0.3306	0.118		CN	-0.8922	0.4517	0.4867	0.1
EC	-0.778	-0.6283	0.709	0.001		EC	-0.9321	-0.3622	0.4794	0.03		EC	-0.8686	-0.4956	0.3022	0.14
